# Supplementary material for: Artificial Intelligence and OCT Angiography in Full Thickness Macular Hole. New Developments for Personalized Medicine
Source: Diagnostics (Basel). 2021 Dec 8;11(12):2319. doi: 10.3390/diagnostics11122319 (PMC8700555; doi:10.3390/diagnostics11122319)
Supplement: Supplementary file 1 [file diagnostics-11-02319-s001.zip]

Archive with 1 entries (1 files):
- diagnostics-1417961-supplementary.pdf
